# Supplementary material for: Virtual and Augmented Reality for Chronic Musculoskeletal Rehabilitation: A Systematic Review and Exploratory Meta-Analysis
Source: Bioengineering (Basel). 2025 Jul 8;12(7):745. doi: 10.3390/bioengineering12070745 (PMC12292062; doi:10.3390/bioengineering12070745)
Supplement: Supplementary file 1 [file bioengineering-12-00745-s001.zip]

Archive with 1 entries (1 files):
- bioengineering-3726201-supplementary.pdf
